# Supplementary material for: Another tick bites the dust: exploring the association of microbial composition with a broad transmission competence of tick vector species
Source: Microbiol Spectr. 2023 Oct 6;11(6):e02156-23. doi: 10.1128/spectrum.02156-23 (PMC10714957; doi:10.1128/spectrum.02156-23)
Supplement: Supplemental tables — Results from the literature review and differential functional analysis. [file spectrum.02156-23-s0001.xlsx]

## Sheet: Table S1
Table S1: Literature review results on vector competence studies for tick species. Tick speceis are listed with the pathogens that have been tested for vector competence as well as their transmission type, evidence degree, transmission success and reference.
Tick species	Pathogens	Evidence degree	Transmitted	Trasmission type	References
Amblyomma americanum	ASFV	3	No		pubmed.ncbi.nlm.nih.gov/7406278/
	Bo. burgdorferi (MI6, NC2 and Si1)	4	No		10.1093/jmedent/34.4.451; 10.1093/jmedent/32.4.402
	Ba. equi	4	No		10.1603/0022-2585-39.4.667
	BRBV	3	Yes	Transstadial	10.1093/jme/tjaa191
	Cy. felis	4	Yes	Transstadial	10.1186/s13071-018-3276-8; 10.1603/me10013; 10.1016/j.vetpar.2008.12.016
	Eh. chaffensis	4	No		10.1016/s0304-4017(96)01157-0; 10.1603/0022-2585-40.6.1000
	Fr. tularensis	3	Yes	Transstadial	10.1093/oxfordjournals.aje.a119761; 10.1371/journal.pone.0130513
	He. americanum	3	No		10.1016/s0304-4017(98)00189-7
	HRTV	3	No		10.1093/jme/tjw080
	POWV II	4	Yes	Transstadial	10.1186/s13071-021-04974-1
	Ri. parkeri	3	No		10.1093/jme/tjv086; 10.1603/0022-2585-40.5.686
	Ri. rickettsii	4	Yes	Transstadial; Vertical	10.1016/j.ttbdis.2017.04.006
	Ri. ruminantium-like	2	Yes	Transstadial	10.3376/1081-1710(2006)31[213:ioagwa]2.0.co;2
	WNV	4	No		10.1603/0022-2585-40.4.528
Amblyomma aureolatum	Ri. rickettsii	4	Yes	Transstadial; Vertical	10.3201/eid1705.101524; 10.1093/jmedent/45.6.1156
	Ra. vitalii	4	Yes	Transstadial; Vertical	10.1016/j.ttbdis.2018.05.004
Amblyomma cajennense	VEE (68U201 and 1A)	4	Yes	Transstadial	10.1093/jmedent/29.5.827; 10.1093/jmedent/28.3.405
	Ri. parkeri	4	No		10.1089/vbz.2009.0149
	Ri. felis	4	No		10.1089/vbz.2009.0149
	Ri. bellii	4	No		10.1089/vbz.2009.0149
	Th. equi	4	Yes	Intrastadial	10.1186/1756-3305-6-306
	Ri. amblyommatis	3	No		10.1007/s10493-020-00537-8
	Ri. rickettsii	4	Yes	Transstadial; Vertical	10.1111/j.1365-2915.2011.00982.x
Amblyomma sculptum	Mi. leprae	3	Yes	Vertical	10.1371/journal.pntd.0007001
	Ri. rickettsii	4	Yes	Transstadial; Vertical	10.3389/fphys.2019.00653
	Ra. vitalii	4	No		10.1016/j.ttbdis.2018.05.004
Dermacentor albipictus	An. phagocytophilum	4	No		10.1603/033.046.0330
	An. marginale	3	Yes	Transstadial	10.2307/3271537
Dermacentor marginatus	Co. burneti	3	No		10.1186/s13071-020-3956-z
	Ri. raoultii	2	No		10.1016/j.vetpar.2019.08.013
	Ri. slovaca	2	No		10.1016/j.vetpar.2019.08.013
	Br. melitensis	3	No		10.1016/j.ttbdis.2018.03.021
	Br. abortus	3	No		10.1016/j.ttbdis.2018.03.021
	Fr. tularensis	4	Yes	Transstadial	10.2307/3275554
	Ba. microti	4	Yes	Transstadial	10.1007/bf00925352
Dermacentor occidentalis	Bo. burgdorferi s.s.	3	No		10.1093/jmedent/31.3.417
	Clamydia sp.	3	No		10.1128/iai.7.2.147-151.1973
Dermacentor reticulatus	ASFV	3	No		10.1016/j.ttbdis.2013.12.012
	Fr. tularensis	3	No		10.1371/journal.pone.0133593
	BTV	3	No		10.1007/s10493-010-9359-7
	B. canis	3	No		10.26444/aaem/94673
	Ba. microti	4	Yes	Transstadial	10.1007/bf00925352
Dermacentor silvarum	SFTSV	4	No		10.1371/journal.pntd.0008368
	Ba. garini	4	No		10.1023/B:APPA.0000005119.30172.43
Dermacentor variabilis	Bo. burgdorferi (SH2-82, MI6, Si1 and NC2)	4	No		10.1093/jmedent/32.4.402; 10.1093/jmedent/34.4.451
	Ba. equi	3	Yes	Intrastadial	10.1603/0022-2585-39.4.667
	Cy. felis	3	Yes	Transstadial	10.1186/s13071-018-3276-8; 10.7589/0090-3558-23.3.499
	Eh. canis	3	Yes	Horizontal	10.1016/S0304-4017(97)00073-3
	Fr. tularensis	4	Yes	Transstadial	10.3390/pathogens9121037
	POWV II	3	Yes	Transstadial	10.1186/s13071-021-04974-1
	Ri. amblyommatis	3	Yes	Vertical	10.1016/j.ttbdis.2017.04.003
	Ri. montana	3	Yes	Vertical	10.1089/153036601750137660
	Ri. parkeri	3	Yes	Vertical	10.1016/j.ttbdis.2017.04.003
	Ri. rhipicephali	3	Yes	Vertical	10.1089/153036601750137660
	Ri. slovaca	3	Yes	Transstadial; Vertical	10.1089/vbz.2015.1844
	WNV	3	No		10.1603/0022-2585-40.4.528
	Eh. chaffensis	4	No		10.1093/jmedent/36.2.182
Haemaphysalis bancrofti	Th. buffeli	4	Yes	Transstadial	10.1016/s0304-4017(89)80001-9
Haemaphysalis humerosa	Th. buffeli	4	Yes	Transstadial	10.1111/j.1751-0813.1987.tb15960.x; 10.1111/j.1751-0813.1987.tb09621.x
Haemaphysalis leporispalustris	Ri. rickettsii	4	Yes	Transstadial; Vertical	10.1007/s10493-008-9220-4
	An. phagocytophilum	2	No		10.4269/ajtmh.2003.68.633
	An. bovis	2	No		10.1128/3JCM.41.8.3744-3747.2003
Haemaphysalis longicornis	An. phagocytophilum	4	No		10.1093/jme/tjab015
	Bo. burgdorferi s.s.	4	No		10.1016/j.ttbdis.2019.101311
	Ba. equi	3	Yes	Transstadial; Vertical	10.4269/ajtmh.2007.76.694; 10.4269/ajtmh.2007.76.694
	Ba. gibsoni	3	Yes	Vertical	10.1292/jvms.12-0175
	Ba. microti	3	No		10.3389/fcimb.2021.713466
	Ba. ovata	4	Yes	Transstadial; Vertical	10.1292/jvms.58.11_1153; 10.1292/jvms.58.11_1153
	B. U sp.	3	No		10.1016/S0304-4017(03)00262-0
	Fr. tularensis	4	No		10.3390/pathogens9121037
	HRTV	3	Yes	Vertical	10.3201/eid2803.210973
	LGTV	3	No		10.3390/v9070189
	JMTV	2	No		10.1002/jmv.28357
	POWV II	4	Yes	Vertical	10.3389/fcimb.2022.923914
	Ri. rickettsii	4	Yes	Transstadial; Vertical	10.1093/jme/tjaa076
	SFTSV	4	Yes	Transstadial; Vertical	10.3201/eid2110.150126; 10.3201/eid2405.151435; 10.1371/journal.pntd.0008368
	Th. buffeli	3	No		10.1111/j.1751-0813.1987.tb15960.x
	THOV	4	Yes	Transstadial	10.1038/s41598-018-27483-1
Haemaphysalis punctata	Ba. bigemina	4	No		10.1016/s0304-4017(96)01022-9
	Ba. major (Henan and Xingjiang)	4	Yes	Transstadial; Vertical	10.1016/s0304-4017(96)01022-9
	Ba. motasi	4	No		10.1016/0304-4017(88)90155-0
	Th. mutans	4	Yes	Transstadial	pubmed.ncbi.nlm.nih.gov/810930/
	Th. recondita	2	Yes	Horizontal	10.1016/0304-4017(88)90075-1
Hyalomma dromedarii	CCHFV	3	No		10.1093/jmedent/27.4.537
	Th. annulata	4	Yes	Transstadial	10.1023/a:1018455223462; 10.1017/s0031182000053087
Hyalomma excavatum	Ba. ocultans	2	Yes	Vertical	10.1016/j.vetpar.2019.08.013
	Th. annulata	4	Yes	Transstadial	10.1017/S0031182000084079
	An. marginale	3	Yes	Intrastadial	10.1016/j.vetmic.2008.08.004
Hyalomma lusitanicum	Co. burneti	2	No		10.3390/pathogens9110884
	Th. annulata	2	No		10.1111/j.1439-0450.1999.tb01242.x
Hyalomma marginatum	Ba. occultans	2	No		10.1016/j.vetpar.2019.08.013; 10.1016/j.vetpar.2014.05.037
	Ba. ovis	3	No		pubmed.ncbi.nlm.nih.gov/22347253
	CCHV	3	No		10.1051/parasite/1999061027
	Ri. aeschlimannii	2	No		10.1016/j.vetpar.2019.08.013; 10.1016/j.cimid.2018.12.007
	Th. annulata	4	Yes	Transstadial	10.1017/s0031182000053087
	WNV	4	Yes	Transstadial	pubmed.ncbi.nlm.nih.gov/17131936/
Ixodes holocyclus	Bo. burgdorferi s.s.	3	No		10.1093/jisesa/ieu133; 10.1016/0020-7519(91)90127-S
	Co. burneti	4	Yes	Transstadial	10.1038/icb.1942.37
Ixodes pacificus	WNV	4	No		10.1093/jmedent/44.2.320
	Bo. burgdorferi (s.s. and CA4)	4	Yes	Transstadial	10.1093/jmedent/31.3.417; 10.1093/jmedent/30.1.80; 10.2307/3283916
	Bo. burgdorferi B31	4	No		10.1186/s13071-020-3893-x
	An. phagocytophilum	4	Yes	Transstadial	10.1007/s10493-005-5293-5
	Rickettsia sp. G21	3	No		10.1016/j.ttbdis.2013.04.006
	WNV	4	No		10.1093/jmedent/44.2.320
	Bo. bissettii	4	Yes	Transstadial	10.1603/0022-2585-40.3.311
Ixodes persulcatus	Bo. burgdorferi	2	No		pubmed.ncbi.nlm.nih.gov/10188171/; 10.14411/fp.2004.010
	Bo. garinii	4	Yes	Transstadial	10.1023/b:appa.0000005119.30172.43
	Spiroplasma spp.	3	No		10.3389/fvets.2021.659786
	SFTSV	4	No		10.1371/journal.pntd.0008368
	KEMV	2	Yes	Transstadial	10.3390/v14051102
Ixodes ricinus	An. phagocytophilum	4	No		10.3390/pathogens11070820
	ASFV	3	No		10.1016/j.ttbdis.2013.12.012
	Bo. afzelii	4	Yes	Transstadial	10.1093/jmedent/35.4.465; 10.1186/s13071-016-1389-5
	Bar. birtlesii	4	Yes	Transstadial	10.1371/journal.pntd.0001186
	Bo. burgdorferi B31	4	No		10.1093/jmedent/35.4.465
	Bo. garini	4	Yes	Transstadial	10.1093/jmedent/35.4.465
	Bo. myamotoi	2	Yes	Horizontal	10.1186/s13071-016-1389-5
	Ba. divergens	3	Yes	Transstadial; Vertical	10.1017/s0031182006001545
	Ba. microti	4	Yes	Transstadial	pubmed.ncbi.nlm.nih.gov/7345687/; 10.1128/jcm.40.4.1259-1263.2002
	Babesia sp. EU1	2	Yes	Vertical	10.3201/eid1308.061560
	Co. burneti	3	Yes	Transstadial	10.1186/s13071-020-3956-z
	Fr. tularensis	3	No		10.1371/journal.pone.0133593
	KEMV	3	Yes	Transstadial	10.1038/s41598-021-04498-9; 10.3390/v14051102
	MHV68	4	Yes	Transstadial; Vertical	10.3389/fcimb.2017.00458
	TBEV	3	Yes	Transstadial	10.1038/s41598-021-04498-9; 10.1016/j.ttbdis.2014.07.019
	WNV	3	No		10.3390/pathogens9100780
Ixodes scapularis	An. phagocytophilum	4	Yes	Transstadial	10.1093/jme/tjab015; 10.1038/s41598-020-73061-9; 10.3390/pathogens11070820; 10.1007/s10493-005-5293-5
	Bo. afzelii	4	Yes	Transstadial	10.1093/jmedent/35.4.465
	Bo. bissettiae	4	No		10.1016/j.crpvbd.2021.100039
	Bo. burgdorferi (B31, s.s., CA4, MI6, NC2, NH2 and Si1)	4	Yes	Transstadial	10.1016/S0176-6724(86)80096-7;10.1016/j.epidem.2016.12.002; 10.1089/153036601750137624;10.1093/jmedent/32.4.402; 10.1093/jmedent/34.1.52;10.1093/jmedent/35.4.465;10.1093/jmedent/34.4.451; 10.1093/jmedent/34.2.128; 10.1093/jme/tju005; 10.1186/s13071-020-3893-x; 10.1603/0022-2585-40.3.364
	Bo. garini	4	Yes	Transstadial	10.1093/jmedent/35.4.465
	Bo. mayonii	4	Yes	Transstadial	10.1016/j.ttbdis.2016.02.012
	Bo. myamotoi	4	Yes	Transstadial	10.1016/j.ttbdis.2019.02.014; 10.1016/j.ttbdis.2018.11.017; 10.1016/j.ttbdis.2022.102003; 10.1016/j.ttbdis.2017.03.008; 10.1016/j.ttbdis.2018.07.006
	Ba. microti	4	Yes	Transstadial	10.1093/infdis/jiaa595
	Ba. odocoilei	2	Yes	Vertical	10.1093/jme/tjab074
	Eh. chaffensis	4	Yes	Transstadial	10.1093/jmedent/36.2.182
	LGTV	3	Yes	Transstadial	10.3389/fmicb.2022.849313
	POWV II	4	Yes	Transstadial; Vertical	10.1186/s13071-021-04974-1; 10.4269/ajtmh.2004.71.3.0700268; 10.4269/ajtmh.1996.55.536
	WNV	3	No		10.1603/0022-2585-40.4.528
Ornithodoros moubata	ASFV	4	Yes	Transstadial; Vertical	10.1016/S0034-5288(18)34259-0; 10.1007/bf01241664; 10.1371/journal.pone.0225657; 10.1046/j.1365-2915.2001.00282.x
	Ba. equi	2	No		10.1017/s0031182006000916
	Ba. gibsoni	2	No		10.1017/s0031182006000916
	Bo. duttonii	4	Yes	Transstadial	10.1089/vbz.2007.0279; 10.1080/00034983.1956.11685734
	Bo. latychevi	4	No		10.2307/3273896
	Chr. indologenes	2	No		https://doi.org/10.2307/3273896
	Co. burnetii	4	Yes	Transstadial; Vertical	10.1371/journal.pntd.0009008; pubmed.ncbi.nlm.nih.gov/1172309/
	HBV	4	No		10.1111/j.1365-2915.1987.tb00367.x; ajol.info/index.php/samj/article/view/158156
	MOKV	3	No		10.4269/ajtmh.1984.33.945
	To. gondii	4	No		10.1007/bf00259494
	WNV	4	No		10.3201/eid1004.030517; 10.1080/00034983.1960.11685975
Rhipicephalus microplus	An. marginale	3	Yes	Transstadial	10.1051/parasite/1994014405; 10.1016/j.vetpar.2015.07.010; 10.1016/j.vetpar.2022.109808; 10.1128/JCM.41.8.3829-3834.2003
	Ba. bigemina	2	Yes	Vertical	10.3390/pathogens9040280
	Ba. bovis	4	Yes	Vertical	10.1128/jcm.01757-06; 10.1128/JCM.00766-07; 10.3390/pathogens9040280
	Ba. equi	3	Yes	Transstadial	10.1128/JCM.43.8.3755-3759.2005;10.1128/IAI.00251-08;10.1603/0022-2585-39.4.667; 10.3390/pathogens11050525
	Ri. ruminantium	3	Yes	Vertical	10.1186/s13071-016-1651-x
	Th. annulata	4	No		10.1017/s0031182000053087
Rhipicephalus sanguineus	An. marginale	3	Yes	Transstadial	10.1111/j.1751-0813.1982.tb02685.x; 10.1016/j.vetmic.2008.08.004
	An. platys	3	Yes	Transstadial	10.1016/j.ttbdis.2020.101517; 10.1111/mve.12261
	Bar. henselae	3	Yes	Vertical	10.3390/microorganisms9122501; 10.1371/journal.pntd.0008664
	Ba. microti	4	Yes	Transstadial	10.1007/bf00925352
	Ba. ovis	3	No		pubmed.ncbi.nlm.nih.gov/22347253
	Eh. canis	4	Yes	Transstadial; Intrastadial	10.1016/j.vetpar.2005.04.030
	He. canis	3	Yes	Transstadial	10.1016/j.vetpar.2013.02.017; 10.1093/jme/tjx050; 10.1645/0022-3395(2001)087[0606:tohctd]2.0.co;2
	Le. infantum	3	No		10.1093/trstmh/trw041; ncbi.nlm.nih.gov/pmc/articles/pmc5756297/
	Ri. rickettsii	4	Yes	Transstadial; Vertical; Horizontal	10.1089/vbz.2009.0250
	Ri. vitalii	4	No		10.1016/j.ttbdis.2018.05.004
Genera abbreviation
An.	Anaplasma
Ba.	Babesia
Bar.	Bartonella
Bo.	Borrelia
Br.	Brucella
Chr.	Chryseobacterium
Co.	Coxiella
Cy.	Cytauxzoon
Eh.	Ehrlichia
Fr.	Francisella
He.	Hepatozoon
Le.	Leishmania
My.	Mycobacterium
Ra.	Rangelia
Ri.	Rickettsia
Th.	Theileria
To.	Toxoplasma
Virus abbreviation
ASFV	African Swine Fever Virus
BRBV	Bourbon Virus
BTV	Bluetongue Virus
CCHFV	Crimean-Congo Hemorrhagic Fever Virus
HBV	Hepatitis B Virus
HRTV	Heartland Virus
JMTV	Jingmen Tick Virus
KEMV	Kemerovo Virus
LGTV	Langat Virus
MHV68	Murine Gammaherpesvirus 68
MOKV	Mokola Virus
POWV II	Powasan Virus II
SFTSV	Severe Fever with Thrombocytopenia Syndrome Virus
TBEV	Tick-Borne Encephalitis Virus
THOV	Thogoto Virus
VEE	Venezuelan Equine Encephalitis Virus
WNV	West Nile Virus

## Sheet: Table S2
Table S2: Differential analysis of MetaCyc pathways predicted by PICRUSt2 followed by Linear models for Differential Abundance, LinDA. Benjamini-Hochberg false discovery rate has been used to adjust the p-value. Fold change was measured using log2.
Pathways	p-value*	Fold change	Group
Activation-Inactivation-Interconversion
Interconversion
arginine, ornithine and proline interconversion	< 0.001	1886	PCV
Biosynthesis
Amine and Polyamine Biosynthesis
ectoine biosynthesis	< 0.001	2750	PCV
superpathway of polyamine biosynthesis II	< 0.001	1791	PCV
norspermidine biosynthesis	< 0.001	2139	PCV
superpathway of polyamine biosynthesis III	< 0.001	1265	PCV
Amino Acid Biosynthesis
superpathway of L-tryptophan biosynthesis	< 0.001	2540	MCV
L-methionine biosynthesis III	< 0.001	2258	PCV
photorespiration	< 0.001	3340	PCV
L-lysine biosynthesis II	< 0.001	3144	PCV
L-lysine biosynthesis V	< 0.001	1265	PCV
β-alanine biosynthesis II	< 0.01	1052	PCV
S-methyl-5-thio-α-D-ribose 1-phosphate degradation	< 0.001	2381	PCV
superpathway of L-methionine biosynthesis (by sulfhydrylation)	< 0.001	1904	PCV
L-glutamate and L-glutamine biosynthesis	< 0.001	1953	PCV
L-methionine salvage cycle III	< 0.001	2368	PCV
Aromatic Compound Biosynthesis
chorismate biosynthesis II (archaea)	< 0.001	1265	PCV
Carbohydrate Biosynthesis
dTDP-L-rhamnose biosynthesis I	< 0.001	3654	PCV
O-antigen building blocks biosynthesis (E. coli)	< 0.001	2665	PCV
CMP-pseudaminate biosynthesis	< 0.001	1265	PCV
GDP-D-glycero-α-D-manno-heptose biosynthesis	< 0.001	3158	PCV
CMP-legionaminate biosynthesis I	< 0.001	1466	PCV
UDP-2,3-diacetamido-2,3-dideoxy-α-D-mannuronate biosynthesis	< 0.001	1698	PCV
superpathway of UDP-glucose-derived O-antigen building blocks biosynthesis	< 0.001	2452	PCV
superpathway of UDP-N-acetylglucosamine-derived O-antigen building blocks biosynthesis	< 0.001	1695	PCV
sucrose biosynthesis III	< 0.001	1863	PCV
sucrose biosynthesis I (from photosynthesis)	< 0.001	2039	PCV
Cell Structure Biosynthesis
peptidoglycan biosynthesis II (staphylococci)	< 0.001	3488	PCV
mycolyl-arabinogalactan-peptidoglycan complex biosynthesis	< 0.001	3245	PCV
peptidoglycan biosynthesis V (β-lactam resistance)	< 0.001	3612	PCV
peptidoglycan biosynthesis IV (Enterococcus faecium)	< 0.001	3228	PCV
peptidoglycan maturation (meso-diaminopimelate containing)	< 0.001	1255	PCV
teichoic acid (poly-glycerol) biosynthesis	< 0.001	3071	PCV
Cofactor, Carrier, and Vitamin Biosynthesis
NAD biosynthesis II (from tryptophan)	< 0.001	1973	PCV
coenzyme B biosynthesis	< 0.001	1265	PCV
coenzyme M biosynthesis I	< 0.001	1521	PCV
adenosylcobalamin biosynthesis II (late cobalt incorporation)	< 0.001	1611	PCV
vitamin E biosynthesis (tocopherols)	< 0.001	1265	PCV
biotin biosynthesis II	< 0.001	2785	PCV
factor 420 biosynthesis	< 0.001	1265	PCV
adenosylcobalamin biosynthesis I (early cobalt insertion)	< 0.001	1611	PCV
adenosylcobalamin biosynthesis from cobyrinate a,c-diamide I	< 0.001	1589	PCV
superpathway of menaquinol-8 biosynthesis II	< 0.001	1282	PCV
adenosylcobalamin salvage from cobinamide II	< 0.001	1561	PCV
mono-trans, poly-cis decaprenyl phosphate biosynthesis	< 0.001	3607	PCV
1,4-dihydroxy-6-naphthoate biosynthesis II	< 0.001	1137	PCV
1,4-dihydroxy-6-naphthoate biosynthesis I	< 0.01	1081	PCV
cob(II)yrinate a,c-diamide biosynthesis II (late cobalt incorporation)	< 0.001	3070	PCV
cob(II)yrinate a,c-diamide biosynthesis I (early cobalt insertion)	< 0.001	2237	PCV
mycothiol biosynthesis	< 0.001	3642	PCV
Fatty Acid and Lipid Biosynthesis
palmitate biosynthesis II (bacteria and plants)	< 0.05	1404	PCV
fatty acid salvage	< 0.001	2055	PCV
Nucleoside and Nucleotide Biosynthesis
pyrimidine deoxyribonucleotides de novo biosynthesis IV	< 0.001	2328	PCV
pyrimidine deoxyribonucleotides biosynthesis from CTP	< 0.001	2406	PCV
Other Biosynthesis
superpathway of (R,R)-butanediol biosynthesis	< 0.001	3034	PCV
superpathway of 2,3-butanediol biosynthesis	< 0.001	2845	PCV
Polyprenyl Biosynthesis
superpathway of geranylgeranyldiphosphate biosynthesis I (via mevalonate)	< 0.001	3244	PCV
Secondary Metabolite Biosynthesis
enterobactin biosynthesis	< 0.001	1368	MCV
aerobactin biosynthesis	< 0.01	1101	PCV
spirilloxanthin and 2,2'-diketo-spirilloxanthin biosynthesis	< 0.001	1265	PCV
preQ0 biosynthesis	< 0.001	1402	PCV
ergothioneine biosynthesis I (bacteria)	< 0.001	2197	PCV
isoprene biosynthesis II (engineered)	< 0.001	2133	PCV
taxadiene biosynthesis (engineered)	< 0.001	3235	PCV
coumarins biosynthesis (engineered)	< 0.001	1265	PCV
mevalonate pathway I	< 0.001	3223	PCV
Tetrapyrrole Biosynthesis
chlorophyllide a biosynthesis I (aerobic, light-dependent)	< 0.001	1930	PCV
superpathway of bacteriochlorophyll a biosynthesis	< 0.001	2006	PCV
chlorophyllide a biosynthesis II (anaerobic)	< 0.001	2704	PCV
chlorophyllide a biosynthesis III (aerobic, light independent)	< 0.001	2704	PCV
Degradation/Utilization/Assimilation
Alcohol Degradation
superpathway of glycol metabolism and degradation	< 0.05	1017	MCV
superpathway of glycerol degradation to 1,3-propanediol	< 0.001	1429	PCV
L-1,2-propanediol degradation	< 0.01	1443	PCV
methanol oxidation to carbon dioxide	< 0.001	3264	PCV
Aldehyde Degradation
superpathway of methylglyoxal degradation	< 0.001	1430	PCV
Amine and Polyamine Degradation
creatinine degradation I	< 0.001	3466	PCV
glycine betaine degradation I	< 0.001	2621	PCV
creatinine degradation II	< 0.001	2915	PCV
allantoin degradation to glyoxylate III	< 0.001	1943	PCV
superpathway of phenylethylamine degradation	< 0.001	1437	PCV
aromatic biogenic amine degradation (bacteria)	< 0.001	2950	PCV
allantoin degradation IV (anaerobic)	< 0.001	1124	PCV
Amino Acid Degradation
superpathway of L-arginine, putrescine, and 4-aminobutanoate degradation	< 0.001	1117	PCV
L-histidine degradation I	< 0.001	2140	PCV
L-leucine degradation I	< 0.001	1971	PCV
superpathway of L-arginine and L-ornithine degradation	< 0.001	1117	PCV
L-glutamate degradation V (via hydroxyglutarate)	< 0.001	1820	PCV
L-lysine fermentation to acetate and butanoate	< 0.001	2048	PCV
L-histidine degradation II	< 0.001	1604	PCV
L-glutamate degradation VIII (to propanoate)	< 0.001	2444	PCV
L-tryptophan degradation to 2-amino-3-carboxymuconate semialdehyde	< 0.001	1933	PCV
L-tryptophan degradation IX	< 0.001	1562	PCV
L-tryptophan degradation XII (Geobacillus)	< 0.001	1350	PCV
superpathway of L-threonine metabolism	< 0.001	1564	PCV
L-tyrosine degradation I	< 0.001	1986	PCV
L-valine degradation I	< 0.001	1247	PCV
Aromatic Compound Degradation
4-hydroxyphenylacetate degradation	< 0.001	1454	MCV
catechol degradation to β-ketoadipate	< 0.001	1626	PCV
benzoyl-CoA degradation II (anaerobic)	< 0.001	1265	PCV
gallate degradation II	< 0.001	1774	PCV
gallate degradation I	< 0.001	1476	PCV
3-phenylpropanoate and 3-(3-hydroxyphenyl)propanoate degradation	< 0.001	1643	PCV
methylgallate degradation	< 0.001	1792	PCV
protocatechuate degradation I (meta-cleavage pathway)	< 0.001	1678	PCV
3-phenylpropanoate degradation	< 0.001	1778	PCV
protocatechuate degradation II (ortho-cleavage pathway)	< 0.001	2328	PCV
benzoyl-CoA degradation I (aerobic)	< 0.001	1203	PCV
toluene degradation IV (aerobic) (via catechol)	< 0.001	2720	PCV
toluene degradation I (aerobic) (via o-cresol)	< 0.001	2904	PCV
toluene degradation III (aerobic) (via p-cresol)	< 0.001	1239	PCV
toluene degradation II (aerobic) (via 4-methylcatechol)	< 0.001	2904	PCV
superpathway of aerobic toluene degradation	< 0.001	1449	PCV
catechol degradation I (meta-cleavage pathway)	< 0.001	2807	PCV
catechol degradation III (ortho-cleavage pathway)	< 0.001	1684	PCV
catechol degradation to 2-oxopent-4-enoate II	< 0.001	2852	PCV
catechol degradation II (meta-cleavage pathway)	< 0.001	2690	PCV
naphthalene degradation (aerobic)	< 0.01	1074	PCV
meta cleavage pathway of aromatic compounds	< 0.001	2108	PCV
aromatic compounds degradation via β-ketoadipate	< 0.001	1684	PCV
2-nitrobenzoate degradation I	< 0.001	1566	PCV
chlorosalicylate degradation	< 0.001	1329	PCV
superpathway of salicylate degradation	< 0.001	2059	PCV
4-methylcatechol degradation (ortho cleavage)	< 0.001	1292	PCV
2-aminophenol degradation	< 0.001	1338	PCV
superpathway of vanillin and vanillate degradation	< 0.001	1360	PCV
cinnamate and 3-hydroxycinnamate degradation to 2-oxopent-4-enoate	< 0.001	1643	PCV
naphthalene degradation to acetyl-CoA	< 0.01	1060	PCV
mandelate degradation to acetyl-CoA	< 0.001	1574	PCV
4-coumarate degradation (anaerobic)	< 0.001	1591	PCV
vanillin and vanillate degradation I	< 0.001	1360	PCV
vanillin and vanillate degradation II	< 0.001	1360	PCV
nicotinate degradation I	< 0.001	1373	PCV
3-phenylpropanoate and 3-(3-hydroxyphenyl)propanoate degradation	< 0.001	1708	PCV
phenylacetate degradation I (aerobic)	< 0.001	1304	PCV
C1 Compound Utilization and Assimilation
reductive acetyl coenzyme A pathway	< 0.001	1752	PCV
reductive TCA cycle I	< 0.001	3079	PCV
incomplete reductive TCA cycle	< 0.001	2745	PCV
formaldehyde assimilation I (serine pathway)	< 0.001	3160	PCV
formaldehyde assimilation II (RuMP Cycle)	< 0.001	3582	PCV
superpathway of C1 compounds oxidation to CO2	< 0.01	1080	PCV
reductive TCA cycle II	< 0.001	1265	PCV
3-hydroxypropanoate cycle	< 0.001	1178	PCV
glyoxylate assimilation	< 0.001	1169	PCV
superpathway of the 3-hydroxypropanoate cycle	< 0.001	1187	PCV
formaldehyde oxidation I	< 0.001	3506	PCV
Carbohydrate Degradation
L-rhamnose degradation I	< 0.001	1489	MCV
glucose degradation (oxidative)	< 0.001	1265	PCV
lactose and galactose degradation I	< 0.001	3061	PCV
Bifidobacterium shunt	< 0.001	3531	PCV
sucrose degradation II (sucrose synthase)	< 0.001	1265	PCV
chondroitin sulfate degradation I (bacterial)	< 0.001	1552	PCV
L-rhamnose degradation II	< 0.001	1264	PCV
starch degradation III	< 0.001	3099	PCV
superpathway of glucose and xylose degradation	< 0.001	2316	PCV
chitin derivatives degradation	< 0.001	1774	PCV
L-arabinose degradation IV	< 0.001	1797	PCV
mannan degradation	< 0.001	1996	PCV
Carboxylate Degradation
D-galactarate degradation I	< 0.001	1522	MCV
D-glucarate degradation I	< 0.001	1494	MCV
ketogluconate metabolism	< 0.001	1911	PCV
glutaryl-CoA degradation	< 0.001	1700	PCV
2-amino-3-carboxymuconate semialdehyde degradation to 2-oxopentenoate	< 0.001	1625	PCV
Cofactor, Prosthetic Group, Electron Carrier Degradation
vitamin B6 degradation	< 0.01	1122	PCV
Degradation/Utilization/Assimilation - Other
octane oxidation	< 0.001	1953	PCV
nylon-6 oligomer degradation	< 0.001	1468	PCV
Fatty Acid and Lipid Degradation
phospholipases	< 0.001	2435	PCV
androstenedione degradation	< 0.001	1438	PCV
Inorganic Nutrient Metabolism
methylphosphonate degradation I	< 0.001	1224	MCV
nitrate reduction I (denitrification)	< 0.001	2663	PCV
superpathway of taurine degradation	< 0.001	1927	PCV
urea cycle	< 0.001	2077	PCV
superpathway of sulfur oxidation (Acidianus ambivalens)	< 0.001	2419	PCV
superpathway of sulfolactate degradation	< 0.001	1498	PCV
nitrate reduction VI (assimilatory)	< 0.001	2961	PCV
Nucleoside and Nucleotide Degradation
purine nucleobases degradation I (anaerobic)	< 0.001	3369	PCV
adenosine nucleotides degradation IV	< 0.001	1265	PCV
Secondary Metabolite Degradation
superpathway of hexitol degradation (bacteria)	< 0.001	1103	MCV
sulfoglycolysis	< 0.01	1557	MCV
myo-inositol degradation I	< 0.001	1788	PCV
myo-, chiro- and scillo-inositol degradation	< 0.001	1899	PCV
Generation of Precursor Metabolites and Energy
Fermentation
pyruvate fermentation to butanoate	< 0.001	3008	PCV
pyruvate fermentation to propanoate I	< 0.001	3129	PCV
heterolactic fermentation	< 0.001	2983	PCV
acetyl-CoA fermentation to butanoate II	< 0.001	2870	PCV
succinate fermentation to butanoate	< 0.001	1195	PCV
pyruvate fermentation to acetone	< 0.001	2394	PCV
superpathway of Clostridium acetobutylicum acidogenic fermentation	< 0.001	3087	PCV
glycerol degradation to butanol	< 0.001	2522	PCV
Generation of Precursor Metabolites and Energy
ethylmalonyl-CoA pathway	< 0.001	3108	PCV
methylaspartate cycle	< 0.001	3494	PCV
isopropanol biosynthesis	< 0.001	2135	PCV
methyl ketone biosynthesis	< 0.001	3635	PCV
Glycolysis
glycolysis V (Pyrococcus)	< 0.001	1265	PCV
Respiration
methanogenesis from acetate	< 0.001	3113	PCV
methanogenesis from H2 and CO2	< 0.001	1265	PCV
TCA cycle
TCA cycle VIII (helicobacter)	< 0.001	2581	PCV
Superpathways
Superpathways
superpathway of chorismate metabolism	< 0.001	1196	MCV
superpathway of D-glucarate and D-galactarate degradation	< 0.001	1522	MCV
* Benjamini-Hochberg false discovery rate p-value

## Sheet: Table S3
Table S3: Number of papers found in pubmed search by tick species considering vector competence keywords together with species name or only the species name.
Tick species	Competence query search	Only tick species query	Vector competences studies evaluated in review
Amblyomma americanum	50	*	22
Amblyomma aureolatum	6	82	3
Amblyomma cajennense	15	*	6
Amblyomma oblongoguttatum	0	17	0
Amblyomma sculptum	9	152	3
Amblyomma tapirellum	0	4	0
Amblyomma testudinarium	4	86	1
Amblyomma triguttatum	0	26	0
Bothriocroton auruginans	0	3	0
Bothriocroton concolor	0	8	0
Bothriocroton undatum	0	2	0
Dermacentor albipictus	7	103	3
Dermacentor auratus	0	31	0
Dermacentor marginatus	16	*	7
Dermacentor nuttalli	4	69	0
Dermacentor occidentalis	3	58	2
Dermacentor reticulatus	22	*	4
Dermacentor silvarum	8	93	3
Dermacentor steini	1	6	0
Dermacentor variabilis	46	*	13
Haemaphysalis bancrofti	0	11	1
Haemaphysalis bremneri	0	1	0
Haemaphysalis humerosa	0	6	2
Haemaphysalis juxtakochi	0	47	0
Haemaphysalis lagostrophi	0	1	0
Haemaphysalis lagrangei	0	6	0
Haemaphysalis lemuris	1	8	0
Haemaphysalis leporispalustris	5	100	3
Haemaphysalis longicornis	40	*	19
Haemaphysalis obesa	0	4	0
Haemaphysalis papuana	0	2	0
Haemaphysalis punctata	7	190	5
Haemaphysalis shimoga	1	5	0
Hyalomma dromedarii	2	224	3
Hyalomma excavatum	2	67	3
Hyalomma lusitanicum	3	73	2
Hyalomma marginatum	16	*	5
Ixodes affinis	2	42	0
Ixodes angustus	1	30	1
Ixodes antechini	0	3	0
Ixodes arboricola	1	43	1
Ixodes australiensis	0	8	0
Ixodes cornuatus	0	20	0
Ixodes fecialis	0	3	0
Ixodes hirsti	0	9	0
Ixodes holocyclus	1	156	3
Ixodes myrmecobii	0	6	0
Ixodes ornithorhynchi	0	5	0
Ixodes pacificus	22	*	8
Ixodes persulcatus	23	*	5
Ixodes ricinus	112	*	20
Ixodes scapularis	81	*	32
Ixodes tasmani	0	20	0
Ixodes trichosuri	0	7	0
Ornithodoros moubata	9	242	18
Rhipicephalus australis	0	23	0
Rhipicephalus microplus	39	*	15
Rhipicephalus sanguineus	67	*	13
*	Only the species name has not been used as query since it got more than 15 results from the query using vector competence keywords together with species name
	Classifeid as PCV tick species
	Classifeid as MCV tick species
	Could not be classified
